# Supplementary material for: Neurobiological Features of Posttraumatic Stress Disorder (PTSD) and Their Role in Understanding Adaptive Behavior and Stress Resilience
Source: Int J Environ Res Public Health. 2022 Aug 18;19(16):10258. doi: 10.3390/ijerph191610258 (PMC9407950; doi:10.3390/ijerph191610258)
Supplement: Supplementary file 1 [file ijerph-19-10258-s001.zip]

Archive with 1 entries (1 files):
- ijerph-1839028-supplementary.pdf
